# Supplementary material for: Host taxonomy and environment shapes insectivore viromes and viral spillover risks in Southwestern China
Source: Microbiome. 2025 May 16;13:122. doi: 10.1186/s40168-025-02115-9 (PMC12083107; doi:10.1186/s40168-025-02115-9)
Supplement: Supplementary file 4 — Additional file 3: Table S1. Sampling information of insectivores in 12 counties in Yunnan province. Table S2. Pooling of samples of insectivores captured in Yunnan province. Table S3. Summary of the viruses detected in this study. Table S4. Virus species demarcation criteria used in this study. [file 40168_2025_2115_MOESM3_ESM.xlsx]

## Sheet: Supplementary  Table S1
Table S1. Sampling information of insectivores in 12 counties in Yunnan province.
Location	Hedgehog	Mole	Shrew	Total
Eryuan			15	15
Fugong		1	6	7
Longchuan	5		36	41
Lushui		2	12	14
Luquan	7		15	22
Menglian	8		37	45
Qiaojia			8	8
Shuifu	13		14	27
Suijiang			6	6
Yongshan			6	6
Yuanmou			7	7
Yunlong	3	1	12	16
Total	36	4	174	214

## Sheet: Supplementary  Table S2
Table S2. Pooling of samples of insectivores captured in Yunnan province.
Number	Pool ID	Details	Location	Species	Type	Altitude	Habitat
1	LQ3-XBW-1	LQ-93	Luquan	Sorex bedfordiae	Shrew	High	Forest
2	LC1-CQJ-1	LC-4,LC-8,LC-9,LC-14,LC-21	Longchuan	Suncus murinus	Shrew	Medium	Farm
3	LC1-CQJ-2	LC-31,LC-38,LC-40,LC-56	Longchuan	Suncus murinus	Shrew	Medium	Farm
4	LC1-CQJ-3	LC-58, LC-61,LC-63,LC-69	Longchuan	Suncus murinus	Shrew	Medium	Farm
5	LC1-CQJ-4	LC-72,LC-85, LC-92,LC-97	Longchuan	Suncus murinus	Shrew	Medium	Farm
6	LC1-CQJ-5	LC-104,LC-106,LC-110	Longchuan	Suncus murinus	Shrew	Medium	Farm
7	LC1-CQJ-6	LC-114,LC-116,LC-118, LC-120	Longchuan	Suncus murinus	Shrew	Medium	Farm
8	LC1-CQJ-7	LC-125,LC-131,LC-135,LC-140	Longchuan	Suncus murinus	Shrew	Medium	Farm
9	LC1-CQJ-8	LC-143,LC-144, LC-145	Longchuan	Suncus murinus	Shrew	Medium	Farm
10	LC2-CQJ	LC-149, LC-152,LC-154,LC-166,	Longchuan	Suncus murinus	Shrew	Medium	Mixed
11	ML1-CQJ	ML-27,ML-128,ML-133,ML-144	Menglian	Suncus murinus	Shrew	High	Farm
12	ML2-CQJ-1	ML-149,ML-151,ML-162,ML-164,ML-166	Menglian	Suncus murinus	Shrew	High	Farm
13	ML2-CQJ-2	ML-218,ML-241, ML-251, ML-282,ML-284	Menglian	Suncus murinus	Shrew	High	Mixed
14	ML2-CQJ-3	ML-285, ML-287, ML-289,ML-290 ,ML-294	Menglian	Suncus murinus	Shrew	High	Farm
15	ML2-CQJ-4	ML-302, ML-303,ML-304,ML-305, ML-313	Menglian	Suncus murinus	Shrew	High	Farm
16	QJ1-BWSDS	QJ-47,QJ-66,QJ-162	Qiaojia	Crocidura dracula	Shrew	High	Farm
17	FG-SCDW-1	FG-323	Fugong	Crocidura dracula	Shrew	High	Farm
18	LQ2-BWSDS	LQ-31,LQ-45,LQ-191,LQ-409	Luquan	Crocidura dracula	Shrew	High	Mixed
19	ML2-BWSDS	ML-189,ML-194,ML-199, ML-201	Menglian	Crocidura dracula	Shrew	High	Forest
20	YM1-BWSDS	YM-5,YM-7,YM-50,YM-106	Yuanmou	Crocidura dracula	Shrew	High	Mixed
21	YM2-BWSDS	YM-137,YM-250,YM-288	Yuanmou	Crocidura dracula	Shrew	High	Mixed
22	FG-XCW	FG-135,FG-276	Fugong	Episoriculus macrurus	Shrew	High	Forest
23	LS-XCW	LS-142	Lushui	Episoriculus macrurus	Shrew	High	Farm
24	YL-XBW-1	YunL-7,YunL-65, YunL-67	Yunlong	Sorex bedfordiae	Shrew	High	Forest
25	YL-XCW-1	YunL-69, YunL-147,YunL-156	Yunlong	Episoriculus macrurus	Shrew	High	Forest
26	FG-GSQY	FG-124	Fugong	Uropsilus investigator	Mole	High	Forest
27	LQ3-CWQY	LQ-109，LQ-171	Luquan	Uropsilus gracilis	Mole	High	Forest
28	YL-LBQY	YunL-140	Yunlong	Uropsilus atronates	Mole	High	Forest
29	FG-XBW	FG-130	Fugong	Sorex bedfordiae	Shrew	High	Forest
30	LQ3-XBW-2	LQ-143	Luquan	Sorex bedfordiae	Shrew	High	Forest
31	YL-XBW-2	YunL-9,YunL-15,YunL-100	Yunlong	Sorex bedfordiae	Shrew	High	Forest
32	EY-BWSDS-1	EY-5,EY-15,EY-25,EY-42,EY-47	Eryuan	Crocidura dracula	Shrew	High	Farm
33	EY-BWSDS-2	EY-57,EY-59,EY-67,EY-72,EY-75	Eryuan	Crocidura dracula	Shrew	High	Farm
34	EY-BWSDS-3	EY-76,EY-92,EY-98,EY-107,EY-114	Eryuan	Crocidura dracula	Shrew	High	Farm
35	FG-BWSDS-1	FG-2	Fugong	Crocidura dracula	Shrew	High	Farm
36	LQ1-BWSDS	LQ-5,LQ-331,LQ-347	Luquan	Crocidura dracula	Shrew	High	Mixed
37	SF-TWHS-1	SF-118	Shuifu	Crocidura tanakae	Shrew	Medium	Mixed
38	SJ-TWHS-1	SJ-36,SJ-76	Suijiang	Crocidura tanakae	Shrew	Medium	Mixed
39	LC-MW	LC-155,LC-156, LC-158, LC-163, LC-164	Longchuan	Hylomys suillus	Hedgehog	High	Forest
40	ML-MW-1	ML-217, ML-223, ML-228, ML-230	Menglian	Hylomys suillus	Hedgehog	High	Forest
41	FG-SCDW-2	FG-270	Fugong	Anourosorex squamipes	Shrew	High	Forest
42	LC3-SCDW	LC-169	Longchuan	Anourosorex squamipes	Shrew	Medium	Forest
43	LS-SCDW-1	LS-25,LS-32,LS-44,LS-45	Lushui	Anourosorex squamipes	Shrew	High	Farm
44	LS-SCDW-2	LS-47, LS-64, LS-112,	Lushui	Anourosorex squamipes	Shrew	High	Farm
45	LS-SCDW-3	LS-41,LS-67,LS-72,LS-110	Lushui	Anourosorex squamipes	Shrew	High	Farm
46	LS-SCDW-4	LS-130,LS-132,LS-134	Lushui	Anourosorex squamipes	Shrew	High	Farm
47	ML2-SCDW-1	ML-173,ML-183,ML-192,ML-195, ML-206	Menglian	Anourosorex squamipes	Shrew	High	Forest
48	ML2-SCDW-2	ML-207,ML-208,ML-210, ML-229	Menglian	Anourosorex squamipes	Shrew	High	Forest
49	QJ2-SCDW	QJ-95,QJ-177,QJ-192,QJ-481,QJ-485	Qiaojia	Anourosorex squamipes	Shrew	High	Farm
50	SF-SCDW-1	SF-2,SF-9,SF-21,SF-31,SF-40	Shuifu	Anourosorex squamipes	Shrew	High	Forest
51	SF-SCDW-2	SF-50, SF-51,SF-74,SF-83	Shuifu	Anourosorex squamipes	Shrew	High	Mixed
52	SJ-SCDW	SJ-21,SJ-48,SJ-50	Suijiang	Anourosorex squamipes	Shrew	High	Mixed
53	YL-SCDW	YunL-158,	Yunlong	Anourosorex squamipes	Shrew	High	Forest
54	YS-SCDW	YS-85,YS-114, YS-316,YS-328	Yongshan	Anourosorex squamipes	Shrew	High	Farm
55	YS-TWHS	YS-129,YS-182	Yongshan	Crocidura tanakae	Shrew	Medium	Farm
56	LQ4-HNZS	LQ-273	Luquan	Crocidura rapax	Shrew	High	Farm
57	LQ3-XCW	LQ-95	Luquan	Episoriculus macrurus	Shrew	High	Forest
58	YL-XCW-2	YunL-159, YunL- 177	Yunlong	Episoriculus macrurus	Shrew	High	Forest
59	LS-ZGQW-1	LS-5, LS-56, LS-93, LS-94	Lushui	Neotetracus sinensis	Hedgehog	High	Farm
60	LS-ZGQW-2	LS-123, LS-143,LS-151	Lushui	Neotetracus sinensis	Hedgehog	High	Farm
61	ML-MW-2	ML-71, ML-165, ML-203，ML-216	Menglian	Hylomys suillus	Hedgehog	High	Mixed
62	SF-ZGQW-1	SF-1,SF-5,SF-6,SF-7,SF-10	Shuifu	Neotetracus sinensis	Hedgehog	High	Forest
63	SF-ZGQW-2	SF-12, SF-23,SF-24,SF-25,	Shuifu	Neotetracus sinensis	Hedgehog	High	Forest
64	SF-ZGQW-3	SF-37, SF-43, SF-45,SF-57	Shuifu	Neotetracus sinensis	Hedgehog	High	Forest
65	YL-ZGQW	YunL-79,YunL-109, YunL-157	Yunlong	Neotetracus sinensis	Hedgehog	High	Forest
66	LQ2-ZSQ	LQ-39	Luquan	Crocidura vorax	Shrew	High	Mixed
67	SF-TWHS-2	SF-73,SF-115,SF-125,SF-129	Shuifu	Crocidura tanakae	Shrew	Medium	Mixed
68	SJ-TWHS-2	SJ-75	Suijiang	Crocidura tanakae	Shrew	Medium	Forest

## Sheet: Supplementary  Table S3
Table S3. Summary of the viruses detected in this study.
virus species	virus name	host type	Contigs length（bp）	Mapped reads	Coverage (Mapped reads×150bp)/Contig length）	Full-RdRp coding sequence	Full-genome sequence	Novel virus	Closest strain （blastP)	Protein identity (%)	Protein cover（%）	Order	Family	Genus	Gene
Cao Bang virus	Cao Bang virus strain YS-SCDW/Anourosorex squamipes	shrew	6631	58481	1322.9	TRUE	FALSE	FALSE	WPV62088.1 MAG: RNA-dependent RNA polymerase [Orthohantavirus caobangense]	98.37	99	Bunyavirales	Hantaviridae	Orthohantavirus	RDRP
	Cao Bang virus strain SF-SCDW-2/Anourosorex squamipes	shrew	6534	10484	240.68	TRUE	FALSE	FALSE	WPV62088.1 MAG: RNA-dependent RNA polymerase [Orthohantavirus caobangense]	98.28	100	Bunyavirales	Hantaviridae	Orthohantavirus	RDRP
	Cao Bang virus strain SF-SCDW-1/Anourosorex squamipes	shrew	6508	916	21.1125	FALSE	FALSE	FALSE	WPV62088.1 MAG: RNA-dependent RNA polymerase [Orthohantavirus caobangense]	98.35	99	Bunyavirales	Hantaviridae	Orthohantavirus	RDRP
	Cao Bang virus strain QJ2-SCDW/Anourosorex squamipes	shrew	6503	2178	50.2384	TRUE	FALSE	FALSE	WPV62088.1 MAG: RNA-dependent RNA polymerase [Orthohantavirus caobangense]	98.33	100	Bunyavirales	Hantaviridae	Orthohantavirus	RDRP
Orthohantavirus seoulense	Orthohantavirus seoulense strain ML1-CQJ/Suncus murinus	shrew	6580	1044923	23820.4	TRUE	FALSE	FALSE	WJZ62220.1 MAG: RNA-dependent RNA polymerase [Orthohantavirus seoulense]	99.58	99	Bunyavirales	Hantaviridae	Orthohantavirus	RDRP
Shrew hantavirus BIME1	Shrew hantavirus BIME1 strain LQ3-XCW/Episoriculus macrurus	shrew	6699	3905738	87454.9	TRUE	FALSE	TURE	WEU70803.1 MAG: RNA-dependent RNA polymerase [Hantaviridae sp.]	88.59	100	Bunyavirales	Hantaviridae	Unclassified	RDRP
	Shrew hantavirus BIME1 strain YL-XCW-1/Episoriculus macrurus	shrew	6613	286455	6497.54	TRUE	FALSE	TURE	WEU70803.1 MAG: RNA-dependent RNA polymerase [Hantaviridae sp.]	88.26	100	Bunyavirales	Hantaviridae	Unclassified	RDRP
Shrew henipavirus BIME	Shrew henipavirus BIME strain LS-SCDW-1/Anourosorex squamipes	shrew	17158	14116094	123407	TRUE	FALSE	TURE	WEU70825.1 MAG: matrix protein [Chodsigoa hypsibia henipavirus]	82.35	99	Mononegavirales	Paramyxoviridae	Henipavirus	RDRP
Shrew jeilongvirus BIME1	Shrew jeilongvirus BIME1 strain LS-ZGQW-1/Neotetracus sinensis	Hedgehog	15604	4136	39.759	TRUE	FALSE	TURE	YP_010801294.1 RNA polymerase [Belerina virus]	65.87	99	Mononegavirales	Paramyxoviridae	Jeilongvirus	RDRP
Mojiang virus	Mojiang virus strain FG-BWSDS-1/Crocidura dracula	shrew	10448	2429	34.8727	TRUE	FALSE	FALSE	YP_009094096.1 polymerase [Mojiang virus]	93.02	100	Mononegavirales	Paramyxoviridae	Henipavirus	RDRP
	Mojiang virus strain FG-GSQY/Uropsilus investigator	mole	5377	2783	77.6362	FALSE	FALSE	FALSE	YP_009094096.1 polymerase [Mojiang virus]	92.52	100	Mononegavirales	Paramyxoviridae	Henipavirus	RDRP
Shrew jeilongvirus BIME1	Shrew jeilongvirus BIME1 strain YL-XCW-2/Episoriculus macrurus	shrew	2706	187	10.3659	FALSE	FALSE	TURE	YP_010801294.1 RNA polymerase [Belerina virus]	60.82	99	Mononegavirales	Paramyxoviridae	Jeilongvirus	RDRP
Wenzhou shrew henipavirus	Wenzhou shrew henipavirus strain LC1-CQJ-3/Suncus murinus	shrew	18542	1857	15.0227	TRUE	TRUE	FALSE	WPV62328.1 RNA-dependent RNA polymerase [Wenzhou shrew henipavirus 1]	91.99	100	Mononegavirales	Paramyxoviridae	Henipavirus	RDRP
Shrew phenuivirus BIME2	Shrew phenuivirus BIME2 strain EY-BWSDS-3/Crocidura dracula	shrew	7835	6713	128.519	TRUE	FALSE	TURE	WPV62171.1 MAG: RNA-dependent RNA polymerase [Wenzhou rodent phenuivirus 1]	42.3	98.8	Bunyavirales	Phenuiviridae	Unclassified	RDRP
Shrew phenuivirus BIME1	Shrew phenuivirus BIME1 strain LS-SCDW-1/Anourosorex squamipes	shrew	8313	228907	4130.4	TRUE	FALSE	TURE	WPV62171.1 MAG: RNA-dependent RNA polymerase [Wenzhou rodent phenuivirus 1]	43.5	98.2	Bunyavirales	Phenuiviridae	Unclassified	RDRP
Shrew goukovirus BIME1	Shrew goukovirus BIME1 strain LQ3-XBW-2/Sorex bedfordiae	shrew	6694	2116	47.4156	TRUE	FALSE	TURE	YP_009305143.1 RNA-dependent RNA polymerase [Yichang Insect virus]	43.5	95	Bunyavirales	Phenuiviridae	Goukovirus	RDRP
Shrew phenuivirus BIME3	Shrew phenuivirus BIME3 strain YM2-BWSDS/Crocidura dracula	shrew	6001	530	13.2478	TRUE	FALSE	TURE	WPV62175.1 MAG: RNA-dependent RNA polymerase [Wufeng bat phenuivirus 1]	56.8	99.9	Bunyavirales	Phenuiviridae	Unclassified	RDRP
Shrew phenuivirus BIME4	Shrew phenuivirus BIME4 strain FG-BWSDS-1/Crocidura dracula	shrew	6031	1944	48.3502	TRUE	FALSE	TURE	WPV62159.1 MAG: RNA-dependent RNA polymerase [Jingmen bat phenuivirus 1]	63.2	99.3	Bunyavirales	Phenuiviridae	Unclassified	RDRP
Shrew phenuivirus BIME5	Shrew phenuivirus BIME5 strain FG-BWSDS-1/Crocidura dracula	shrew	5300	899	25.4434	FALSE	FALSE	TURE	WPV62161.1 MAG: RNA-dependent RNA polymerase, partial [Jingmen bat phenuivirus 1]	68.9	99.3	Bunyavirales	Phenuiviridae	Unclassified	RDRP
Shrew phlebovirus BIME6	Shrew phenuivirus BIME6 strain YL-SCDW/Anourosorex squamipes	shrew	6560	3867	88.4223	TRUE	FALSE	TURE	QMP82212.1 RNA-dependent RNA polymerase [Hemipteran phenui-related virus OKIAV285]	34.4	89.7	Bunyavirales	Phenuiviridae	Unclassified	RDRP
Shrew phlebovirus BIME7	Shrew phenuivirus BIME7 strain LC1-CQJ-8/Suncus murinus	shrew	7008	20249	433.412	TRUE	FALSE	TURE	QMP82296.1 RNA-dependent RNA polymerase [Lepidopteran phenui-related virus OKIAV270]	58.2	99.7	Bunyavirales	Phenuiviridae	Unclassified	RDRP
Shrew phlebovirus BIME8	Shrew phenuivirus BIME8 strain LC1-CQJ-7/Suncus murinus	shrew	6820	3153	69.3475	TRUE	FALSE	TURE	QMP82311.1 RNA-dependent RNA polymerase [Blattodean phenui-related virus OKIAV261]	32.5	78.6	Bunyavirales	Phenuiviridae	Unclassified	RDRP
Shrew phlebovirus BIME1	Shrew phlebovirus BIME1 strain YL-SCDW/Anourosorex squamipes	shrew	3968	608	22.9839	FALSE	FALSE	TURE	QMP82311.1 RNA-dependent RNA polymerase [Blattodean phenui-related virus OKIAV261]	86	100	Bunyavirales	Phenuiviridae	Phlebovirus	RDRP
Shrew hepacivirus BIME2	Shrew hepacivirus BIME2 strain ML1-CQJ/Suncus murinus	shrew	9759	1105	16.9843	TRUE	FALSE	TURE	YP_009709880.1 RNA-dependent RNA polymerase NS5B [Hepacivirus P]	56.3	93.7	Amarillovirales	Flaviviridae	Hepacivirus	RDRP
Shrew hepacivirus BIME1	Shrew hepacivirus BIME1 strain FG-GSQY/Uropsilus investigator	mole	10783	54943	764.3	TRUE	FALSE	TURE	QUS47367.1 polyprotein [Wenzhou Suncus murinus hepacivirus 1]	82.3	99.5	Amarillovirales	Flaviviridae	Hepacivirus	RDRP
	Shrew hepacivirus BIME1 strain FG-XBW/Sorex bedfordiae	shrew	10738	5350	74.7346	TRUE	FALSE	TURE	QUS47367.1 polyprotein [Wenzhou Suncus murinus hepacivirus 1]	82.5	99.5	Amarillovirales	Flaviviridae	Hepacivirus	RDRP
	Shrew hepacivirus BIME1 strain YM2-BWSDS/Crocidura dracula	shrew	10798	1129691	15693.1	TRUE	FALSE	TURE	WPV62044.1 MAG: polyprotein [Wenzhou shrew hepacivirus 1]	82.1	99.7	Amarillovirales	Flaviviridae	Hepacivirus	RDRP
	Shrew hepacivirus BIME1 strain LQ2-BWSDS/Crocidura dracula	shrew	8036	1188059	22176.3	TRUE	FALSE	TURE	QUS47367.1 polyprotein [Wenzhou Suncus murinus hepacivirus 1]	82.1	99.7	Amarillovirales	Flaviviridae	Hepacivirus	RDRP
Hedgehog pegivirus BIME1	Hedgehog pegivirus BIME1 strain ML-MW-2/Hylomys suillus	Hedgehog	11294	248172	3296.07	TRUE	FALSE	TURE	QVG71837.1 polyprotein [Phaiomys leucurus pegivirus]	78.97	98	Amarillovirales	Flaviviridae	Pegivirus	RDRP
	Hedgehog pegivirus BIME1 strain LS-ZGQW-2/Neotetracus sinensis	Hedgehog	11248	283825	3785.01	TRUE	FALSE	TURE	|QVG71837.1 polyprotein [Phaiomys leucurus pegivirus]	78.25	98	Amarillovirales	Flaviviridae	Pegivirus	RDRP
	Hedgehog pegivirus BIME1 strain YL-ZGQW/Neotetracus sinensis	Hedgehog	11302	87022	1154.95	TRUE	FALSE	TURE	QVG71837.1 polyprotein [Phaiomys leucurus pegivirus]	77.6	100	Amarillovirales	Flaviviridae	Pegivirus	RDRP
Shrew pegivirus BIME1	Shrew pegivirus BIME1 strain LQ3-XCW/Episoriculus macrurus	shrew	10777	253469	3527.92	TRUE	FALSE	TURE	YP_007905983.1 putative NS5B protein [Rodent pegivirus]	70.3	96.7	Amarillovirales	Flaviviridae	Pegivirus	RDRP
Wufeng Blarinella griselda pegivirus 1	Wufeng Blarinella griselda pegivirus 1 strain SJ-TWHS-1/Crocidura tanakae	shrew	10882	100203	1381.22	TRUE	TRUE	FALSE	UOL48901.1 polyprotein [Wufeng Blarinella griselda pegivirus 1]	93.2	100	Amarillovirales	Flaviviridae	Pegivirus	RDRP
Shrew orbivirus BIME1	Shrew orbivirus BIME1 strain FG-XBW/Sorex bedfordiae	shrew	1599	3088	289.681	FALSE	FALSE	TURE	WPV63657.1 MAG: RNA-dependent RNA polymerase, partial [Longquan rodent orbivirus 1]	43.68	96	Reovirales	Sedoreoviridae	Orbivirus	RDRP
	Shrew orbivirus BIME1 strain FG-BWSDS-1/Crocidura dracula	shrew	3040	722252	35637.4	FALSE	FALSE	TURE	WPV63657.1 MAG: RNA-dependent RNA polymerase, partial [Longquan rodent orbivirus 1]	43.68	96	Reovirales	Sedoreoviridae	Orbivirus	RDRP
	Shrew orbivirus BIME1 strain FG-GSQY/Uropsilus investigator	mole	3065	46218	2261.89	FALSE	FALSE	TURE	WPV63657.1 MAG: RNA-dependent RNA polymerase, partial [Longquan rodent orbivirus 1]	43.68	96	Reovirales	Sedoreoviridae	Orbivirus	RDRP
Rotavirus A	Rotavirus A strain ML1-CQJ/Suncus murinus	shrew	3081	310	15.0925	FALSE	FALSE	FALSE	AGW82905.1 RNA-dependent RNA polymerase [Rotavirus A]	97.9	100	Reovirales	Sedoreoviridae	Rotavirus	RDRP
	Rotavirus A strain LC2-CQJ/Suncus murinus	shrew	3412	10139	445.736	TRUE	FALSE	FALSE	WCO08166.1 structural protein VP1 [Rotavirus A]	94.7	100	Reovirales	Sedoreoviridae	Rotavirus	RDRP
	Rotavirus A strain LC1-CQJ-7/Suncus murinus	shrew	3302	826	37.5227	TRUE	FALSE	FALSE	AGW82905.1 RNA-dependent RNA polymerase [Rotavirus A]	94.8	100	Reovirales	Sedoreoviridae	Rotavirus	RDRP
	Rotavirus A strain LC1-CQJ-5/Suncus murinus	shrew	3299	5342	242.892	TRUE	FALSE	FALSE	WCO08166.1 structural protein VP1 [Rotavirus A]	94.7	99.9	Reovirales	Sedoreoviridae	Rotavirus	RDRP
	Rotavirus A strain LC-CQJ-4/Suncus murinus	shrew	3274	1023	46.8693	TRUE	FALSE	FALSE	WCO08166.1 structural protein VP1 [Rotavirus A]	94.4	100	Reovirales	Sedoreoviridae	Rotavirus	RDRP
	Rotavirus A strain LC1-CQJ-2/Suncus murinus	shrew	3278	503	23.0171	TRUE	FALSE	FALSE	WCO08166.1 structural protein VP1 [Rotavirus A]	94.54	100	Reovirales	Sedoreoviridae	Rotavirus	RDRP
	Rotavirus A strain ML2-CQJ-3/Suncus murinus	shrew	3354	18319	819.275	TRUE	FALSE	FALSE	WCO08166.1 structural protein VP1 [Rotavirus A]	94.4	99.4	Reovirales	Sedoreoviridae	Rotavirus	RDRP
	Rotavirus A strain ML2-CQJ-4/Suncus murinus	shrew	3301	11295	513.254	TRUE	FALSE	FALSE	WCO08166.1 structural protein VP1 [Rotavirus A]	94.3	100	Reovirales	Sedoreoviridae	Rotavirus	RDRP
	Rotavirus A strain ML2-CQJ-2/Suncus murinus	shrew	3284	1846	84.3179	TRUE	FALSE	FALSE	WCO08166.1 structural protein VP1 [Rotavirus A]	94.5	100	Reovirales	Sedoreoviridae	Rotavirus	RDRP
	Rotavirus A strain ML1-CQJ/Suncus murinus	shrew	3296	6210	282.615	TRUE	FALSE	FALSE	WCO08166.1 structural protein VP1 [Rotavirus A]	94.4	99.9	Reovirales	Sedoreoviridae	Rotavirus	RDRP
Shrew orbivirus BIME2	Shrew orbivirus BIME2 strain FG-BWSDS-1/Crocidura dracula	shrew	4027	1579	58.8155	TRUE	FALSE	TURE	ASU43982.1 RdRp [Anopheles hinesorum orbivirus]	37.3	97.7	Reovirales	Sedoreoviridae	Orbivirus	RDRP
Shrew rhabdovirus BIME13	Shrew rhabdovirus BIME13 strain YM1-BWSDS/Crocidura dracula	shrew	16358	2448	22.4477	TRUE	FALSE	TURE	WPV62817.1 MAG: RNA-dependent RNA polymerase [Jingmen bat rhabdovirus 3]	34.9	95.3	Mononegavirales	Rhabdoviridae	Unclassified	RDRP
Shrew rhabdovirus BIME5	Shrew rhabdovirus BIME5 LQ3-XBW-2/Sorex bedfordiae	shrew	5367	337	9.41867	FALSE	FALSE	TURE	YP_009289352.1 RNA-dependent RNA polymerase [Sanxia Water Strider Virus 5]	34.2	94.9	Mononegavirales	Rhabdoviridae	Unclassified	RDRP
Shrew rhabdovirus BIME4	Shrew rhabdovirus BIME4 strain FG-BWSDS-1/Crocidura dracula	shrew	12643	9634	114.3	TRUE	FALSE	TURE	UHK03252.1 MAG: RNA-dependent RNA polymerase [Hangzhou rhabdovirus 5]	42.5	95	Mononegavirales	Rhabdoviridae	Unclassified	RDRP
Shrew rhabdovirus BIME3	Shrew rhabdovirus BIME3 strain ML2-SCDW-2/Anourosorex squamipes	shrew	12939	49528	574.171	FALSE	FALSE	TURE	WPV62829.1 MAG: RNA-dependent RNA polymerase [Wufeng shrew rhabdovirus 2]	72.6	99.9	Mononegavirales	Rhabdoviridae	Unclassified	RDRP
	Shrew rhabdovirus BIME3 strain LS-SCDW-2/Anourosorex squamipes	shrew	14046	12752	136.181	TRUE	FALSE	TURE	WPV62829.1 MAG: RNA-dependent RNA polymerase [Wufeng shrew rhabdovirus 2]	68.8	100	Mononegavirales	Rhabdoviridae	Unclassified	RDRP
Shrew rhabdovirus BIME1	Shrew rhabdovirus BIME1 strain SF-SCDW-1/Anourosorex squamipes	shrew	13738	28149	307.348	TRUE	FALSE	TURE	WPV62829.1 MAG: RNA-dependent RNA polymerase [Wufeng shrew rhabdovirus 2]	68.6	99.3	Mononegavirales	Rhabdoviridae	Unclassified	RDRP
	Shrew rhabdovirus BIME1 strain SF-SCDW-2/Anourosorex squamipes	shrew	9738	2598	40.0185	TRUE	FALSE	TURE	WPV62829.1 MAG: RNA-dependent RNA polymerase [Wufeng shrew rhabdovirus 2]	68.7	99.3	Mononegavirales	Rhabdoviridae	Unclassified	RDRP
	Shrew rhabdovirus BIME1 strain SJ-SCDW/Anourosorex squamipes	shrew	13947	48523	521.865	TRUE	FALSE	TURE	WPV62829.1 MAG: RNA-dependent RNA polymerase [Wufeng shrew rhabdovirus 2]	68.7	99.3	Mononegavirales	Rhabdoviridae	Unclassified	RDRP
Shrew rhabdovirus BIME2	Shrew rhabdovirus BIME2 strain FG-XCW/Episoriculus macrurus	shrew	14192	84942	897.78	TRUE	FALSE	TURE	WPV62829.1 MAG: RNA-dependent RNA polymerase [Wufeng shrew rhabdovirus 2]	68.6	100	Mononegavirales	Rhabdoviridae	Unclassified	RDRP
	Shrew rhabdovirus BIME2 strain FG-SCDW-1/Anourosorex squamipes	shrew	9838	7022	107.064	TRUE	FALSE	TURE	WPV62829.1 MAG: RNA-dependent RNA polymerase [Wufeng shrew rhabdovirus 2]	68.6	100	Mononegavirales	Rhabdoviridae	Unclassified	RDRP
	Shrew rhabdovirus BIME2 strain FG-SCDW-2/Anourosorex squamipes	shrew	5609	454	12.1412	FALSE	FALSE	TURE	WPV62829.1 MAG: RNA-dependent RNA polymerase [Wufeng shrew rhabdovirus 2]	72.2	100	Mononegavirales	Rhabdoviridae	Unclassified	RDRP
Wufeng shrew rhabdovirus 2	Wufeng shrew rhabdovirus 2 strain ML2-SCDW2-1/Anourosorex squamipes	shrew	13409	28018	313.424	TRUE	FALSE	FALSE	WPV62829.1 MAG: RNA-dependent RNA polymerase [Wufeng shrew rhabdovirus 2]	93.9	100	Mononegavirales	Rhabdoviridae	Unclassified	RDRP
	Wufeng shrew rhabdovirus 2 strain ML2-BWSDS-1/Crocidura dracula	shrew	6646	662	14.9413	FALSE	FALSE	FALSE	WPV62829.1 MAG: RNA-dependent RNA polymerase [Wufeng shrew rhabdovirus 2]	94.1	100	Mononegavirales	Rhabdoviridae	Unclassified	RDRP
	Wufeng shrew rhabdovirus 2 strain LS-SCDW1-1/Anourosorex squamipes	shrew	13370	5179	58.104	FALSE	FALSE	FALSE	WPV62755.1 MAG: RNA-dependent RNA polymerase [Wufeng shrew rhabdovirus 2]	93.5	99.9	Mononegavirales	Rhabdoviridae	Unclassified	RDRP
	Wufeng shrew rhabdovirus 2 strain SF-SCDW2-2/Anourosorex squamipes	shrew	13384	11816	132.427	TRUE	FALSE	FALSE	WPV62829.1 MAG: RNA-dependent RNA polymerase [Wufeng shrew rhabdovirus 2]	94.8	100	Mononegavirales	Rhabdoviridae	Unclassified	RDRP
	Wufeng shrew rhabdovirus 2 strain SF-SCDW1-2/Anourosorex squamipes	shrew	13262	132089	1493.99	TRUE	FALSE	FALSE	WPV62829.1 MAG: RNA-dependent RNA polymerase [Wufeng shrew rhabdovirus 2]	94.8	100	Mononegavirales	Rhabdoviridae	Unclassified	RDRP
	Wufeng shrew rhabdovirus 2 strain FG-SCDW1-2/Anourosorex squamipes	shrew	5013	1123	33.6026	FALSE	FALSE	FALSE	WPV62829.1 MAG: RNA-dependent RNA polymerase [Wufeng shrew rhabdovirus 2]	95.7	100	Mononegavirales	Rhabdoviridae	Unclassified	RDRP
	Wufeng shrew rhabdovirus 2 strain SF-SCDW1-3/Anourosorex squamipes	shrew	6002	889	22.2176	FALSE	FALSE	FALSE	WPV62829.1 MAG: RNA-dependent RNA polymerase [Wufeng shrew rhabdovirus 2]	98	97.3	Mononegavirales	Rhabdoviridae	Unclassified	RDRP
Wufeng shrew rhabdovirus 3	Wufeng shrew rhabdovirus 3 strain SF-SCDW2-3/Anourosorex squamipes	shrew	12135	1261	15.5871	TRUE	FALSE	FALSE	WPV62759.1 MAG: RNA-dependent RNA polymerase [Wufeng shrew rhabdovirus 3]	97.3	100	Mononegavirales	Rhabdoviridae	Unclassified	RDRP
Shrew rhabdovirus BIME6	Shrew rhabdovirus BIME6 strain LC1-CQJ-4/Suncus murinus	shrew	9840	2079	31.6921	TRUE	FALSE	TURE	YP_010798566.1 RNA-dependent RNA polymerase [Lepidopteran rhabdo-related virus 34]	49	99.2	Mononegavirales	Rhabdoviridae	Unclassified	RDRP
Shrew rhabdovirus BIME7	Shrew rhabdovirus BIME7 strain LQ2-ZSQ/Crocidura vorax	shrew	12806	65726	769.866	TRUE	FALSE	TURE	YP_010798566.1 RNA-dependent RNA polymerase [Lepidopteran rhabdo-related virus 34]	38.1	96.8	Mononegavirales	Rhabdoviridae	Unclassified	RDRP
Shrew rhabdovirus BIME8	Shrew rhabdovirus BIME8 strain EY-BWSDS-3/Crocidura dracula	shrew	9510	7203	113.612	TRUE	FALSE	TURE	AEF56733.1 putative RNA-dependent RNA polymerase [Soybean cyst nematode associated northern cereal mosaic virus]	29.1	86.2	Mononegavirales	Rhabdoviridae	Unclassified	RDRP
Shrew ohlsdorf virus BIME2	Shrew ohlsdorf virus BIME2 strain YL-XBW-1/Sorex bedfordiae	shrew	8357	1513	27.1569	TRUE	TRUE	TURE	WCD55366.1 MAG: polymerase [Adumi ohlsrhavirus]	42.3	95.8	Mononegavirales	Rhabdoviridae	Ohlsdorf	RDRP
Shrew ohlsdorf virus BIME1	Shrew ohlsdorf virus BIME1 strain SF-SCDW-2/Anourosorex squamipes	shrew	9757	7175	110.305	TRUE	FALSE	TURE	ATG83565.1 polymerase-associated protein [Ohlsdorf virus]	44.6	97.3	Mononegavirales	Rhabdoviridae	Ohlsdorf	RDRP
Shrew caligrhavirus BIME1	Shrew caligrhavirus BIME1 strain LQ2-ZSQ/Crocidura vorax	shrew	10159	1788	26.4002	TRUE	FALSE	TURE	NC_055137 RNA-dependent_RNA_polymerase_Lepeophtheirus_salmonis_rhabdovirus_No9	39.34	93	Mononegavirales	Rhabdoviridae	Caligrhavirus	RDRP
Shrew caligrhavirus BIME2	Shrew caligrhavirus BIME2 strain ML2-CQJ-1/Suncus murinus	shrew	10142	9607	142.087	TRUE	FALSE	TURE	NC_055137 RNA-dependent_RNA_polymerase_Lepeophtheirus_salmonis_rhabdovirus_No9	39.84	94	Mononegavirales	Rhabdoviridae	Caligrhavirus	RDRP
Shrew sigmavirus BIME1	Shrew sigmavirus BIME1 strain LQ2-BWSDS/Crocidura dracula	shrew	12551	20755	248.048	TRUE	TRUE	TURE	APG78750.1 RNA-dependent RNA polymerase [Wuhan House Fly Virus 1]	72.9	99.3	Mononegavirales	Rhabdoviridae	Sigmavirus	RDRP
Mole tupavirus BIME1	Mole tupavirus BIME1 strain LQ3-CWQY/Uropsilus gracilis	mole	11581	10461	135.493	TRUE	TRUE	TURE	YP_010805244.1 RNA-dependent RNA polymerase [Wufeng Rhinolophus pearsonii tupavirus 1]	55.6	97.5	Mononegavirales	Rhabdoviridae	Tupavirus	RDRP
Hedgehog tupaia virus BIME1	Hedgehog tupaia virus BIME1 strain ML-MW-1/Hylomys suillus	Hedgehog	11634	5078	65.4719	TRUE	FALSE	TURE	YP_238534.1 RNA polymerase [Tupaia virus]	55.3	96.7	Mononegavirales	Rhabdoviridae	Tupavirus	RDRP
Shrew rhabdovirus BIME10	Shrew rhabdovirus BIME10 strain FG-SCDW-1/Anourosorex squamipes	shrew	11589	19783	256.057	TRUE	FALSE	TURE	WPV62771.1 MAG: RNA-dependent RNA polymerase [Wufeng shrew rhabdovirus 1]	76.7	100	Mononegavirales	Rhabdoviridae	Unclassified	RDRP
Shrew rhabdovirus BIME9	Shrew rhabdovirus BIME9 strain LS-SCDW-1/Anourosorex squamipes	shrew	11502	20229	263.811	TRUE	FALSE	TURE	WPV62771.1 MAG: RNA-dependent RNA polymerase [Wufeng shrew rhabdovirus 1]	76.6	100	Mononegavirales	Rhabdoviridae	Unclassified	RDRP
Wufeng shrew rhabdovirus 1	Wufeng shrew rhabdovirus 1 strain YS-SCDW/Anourosorex squamipes	shrew	11514	23810	310.188	TRUE	FALSE	FALSE	WPV62771.1 MAG: RNA-dependent RNA polymerase [Wufeng shrew rhabdovirus 1]	97.3	99.2	Mononegavirales	Rhabdoviridae	Unclassified	RDRP
	Wufeng shrew rhabdovirus 1 strain FG-XCW/Episoriculus macrurus	shrew	11484	2516	32.8631	TRUE	FALSE	FALSE	WPV62771.1 MAG: RNA-dependent RNA polymerase [Wufeng shrew rhabdovirus 1]	95.3	100	Mononegavirales	Rhabdoviridae	Unclassified	RDRP
Shrew rhabdovirus BIME11	Shrew rhabdovirus BIME11 strain YM1-BWSDS/Crocidura dracula	shrew	11425	4142	54.3807	TRUE	FALSE	TURE	YP_010796346.1 polymerase [Lone star tick rhabdovirus]	56	95.8	Mononegavirales	Rhabdoviridae	Unclassified	RDRP
Shrew rhabdovirus BIME12	Shrew rhabdovirus BIME12 strain SF-TWHS-2/Crocidura tanakae	shrew	8998	1030	17.1705	TRUE	FALSE	TURE	YP_010796346.1 polymerase [Lone star tick rhabdovirus]	54.5	97.1	Mononegavirales	Rhabdoviridae	Unclassified	RDRP
Shrew rhabdovirus BIME10	Shrew rhabdovirus BIME10 strain LS-SCDW-2/Anourosorex squamipes	shrew	6606	2251	51.1126	TRUE	FALSE	TURE	QBP37026.1 putative polyprotein [Lampyris noctiluca rhabdo-like virus 1]	72.6	94.3	Mononegavirales	Rhabdoviridae	Unclassified	RDRP
Hedgehog rhabdovirus BIME1	Hedgehog rhabdovirus BIME1 strain SF-ZGQW-2/Neotetracus sinensis	Hedgehog	6363	644	15.1815	TRUE	FALSE	TURE	WPR18819.1 MAG: RNA-dependent RNA polymerase [Rhabdoviridae-like virus 1]	38.9	97.9	Mononegavirales	Rhabdoviridae	Unclassified	RDRP
Shrew orthomyxovirus BIME4	Shrew orthomyxovirus BIME4 strain EY-BWSDS-3/Crocidura dracula	shrew	2436	1802	110.961	FALSE	FALSE	TURE	QMP82112.1 polymerase PB1, partial [Hymenopteran orthomyxo-related virus OKIAV173]	46	95.4	Articulavirales	Orthomyxoviridae	Unclassified	PB1
Shrew orthomyxovirus BIME2	Shrew orthomyxovirus BIME2 strain LQ3-XBW-2/Sorex bedfordiae	shrew	2471	1221	74.1198	FALSE	FALSE	TURE	QMP82233.1 polymerase PB1, partial [Coleopteran orthomyxo-related virus OKIAV186]	60	89.3	Articulavirales	Orthomyxoviridae	Unclassified	PB1
Shrew orthomyxovirus BIME3	Shrew orthomyxovirus BIME3 strain LQ3-XBW-2/Sorex bedfordiae	shrew	2455	1252	76.4969	FALSE	FALSE	TURE	QMP82147.1 polymerase PB1, partial [Hemipteran orthomyxo-related virus OKIAV183]	56.7	97.4	Articulavirales	Orthomyxoviridae	Unclassified	PB1
Shrew orthomyxovirus BIME1	Shrew orthomyxovirus BIME1 strain LC1-CQJ-2/Suncus murinus	shrew	1446	95	9.85477	FALSE	FALSE	TURE	QPL15381.1 polymerase PB1 [Hymenopteran orthomyxo-related virus OKIAV174]	74.6	100	Articulavirales	Orthomyxoviridae	Unclassified	PB1
Shrew thogotovirus BIME1	Shrew thogotovirus BIME1 strain LC1-CQJ-7/Suncus murinus	shrew	2064	146	10.6105	FALSE	FALSE	TURE	QOQ34668.1 PB1 protein [Thogotovirus dhoriense]	50.4	99.9	Articulavirales	Orthomyxoviridae	Thogotovirus	PB1
Shrew astrovirus BIME5	Shrew astrovirus BIME5 strain QJ1-BWSDS/Crocidura dracula	shrew	3641	356	14.6663	TRUE	FALSE	TURE	UUW20923.1 MAG: reverse transcriptase-like protein [Sanya astro-like virus 1]	71.3	100	Stellavirales	Astroviridae	Unclassified	RDRP
Shrew astrovirus BIME1	Shrew astrovirus BIME1 strain SJ-TWHS-1/Crocidura tanakae	shrew	6065	774	19.1426	FALSE	FALSE	TURE	WOK58403.1 MAG: ORF1ab protein, partial [Wenzhou rodent astrovirus 1]	86.9	100	Stellavirales	Astroviridae	Unclassified	RDRP
	Shrew astrovirus BIME1 strain SF-TWHS-1/Crocidura tanakae	shrew	6079	3412	84.1915	FALSE	FALSE	TURE	WOK58403.1 MAG: ORF1ab protein, partial [Wenzhou rodent astrovirus 1]	86.1	100	Stellavirales	Astroviridae	Unclassified	RDRP
	Shrew astrovirus BIME1 strain FG-BWSDS-1/Crocidura dracula	shrew	6188	10467	253.725	TRUE	FALSE	TURE	WOK58401.1 MAG: ORF1ab protein [Wenzhou rodent astrovirus 1]	84.3	100	Stellavirales	Astroviridae	Unclassified	RDRP
	Shrew astrovirus BIME1 strain FG-GSQY/Uropsilus investigator	mole	6085	9767	240.764	TRUE	FALSE	TURE	WOK58401.1 MAG: ORF1ab protein [Wenzhou rodent astrovirus 1]	85.9	100	Stellavirales	Astroviridae	Unclassified	RDRP
	Shrew astrovirus BIME1 strain LQ4-HNZS/Crocidura rapax	shrew	6085	10314	254.248	TRUE	FALSE	TURE	WOK58401.1 MAG: ORF1ab protein [Wenzhou rodent astrovirus 2]	84.3	100	Stellavirales	Astroviridae	Unclassified	RDRP
	Shrew astrovirus BIME1 strain LS-SCDW-2/Anourosorex squamipes	shrew	6093	1570	38.6509	FALSE	FALSE	TURE	WOK58401.1 MAG: ORF1ab protein [Wenzhou rodent astrovirus 1]	87.2	92.9	Stellavirales	Astroviridae	Unclassified	RDRP
	Shrew astrovirus BIME1 strain LS-XCW/Episoriculus macrurus	shrew	5941	1036	26.1572	TRUE	FALSE	TURE	WOK58401.1 MAG: ORF1ab protein [Wenzhou rodent astrovirus 1]	84.5	100	Stellavirales	Astroviridae	Unclassified	RDRP
Shrew astrovirus BIME3	Shrew astrovirus BIME3 strain YL-SCDW/Anourosorex squamipes	shrew	6319	1071	25.4233	FALSE	FALSE	TURE	WOK58354.1 MAG: ORF1ab protein, partial [Jingmen shrew astrovirus 1]	61.5	99.8	Stellavirales	Astroviridae	Mamastrovirus	RDRP
Shrew astrovirus BIME2	Shrew astrovirus BIME2 strain QJ1-BWSDS/Crocidura dracula	shrew	6768	232122	5144.55	FALSE	FALSE	TURE	WOK58354.1 MAG: ORF1ab protein, partial [Jingmen shrew astrovirus 1]	82.5	100	Stellavirales	Astroviridae	Mamastrovirus	RDRP
Shrew astrovirus BIME4	Shrew astrovirus BIME4 strain ML2-CQJ-1/Suncus murinus	shrew	1189	59	7.44323	FALSE	FALSE	TURE	UQB75989.1 RNA-dependent RNA polymerase [Flumine Astrovirus 7]	70.1	100	Stellavirales	Astroviridae	Unclassified	RDRP
Shrew astrovirus BIME1	Shrew astrovirus BIME1 strain ML1-CQJ/Suncus murinus	shrew	5032	507	15.1133	TRUE	FALSE	TURE	WOK58401.1 MAG: ORF1ab protein [Wenzhou rodent astrovirus 1]	87.3	90.3	Stellavirales	Astroviridae	Astrovirus	RDRP
	Shrew astrovirus BIME1 strain ML2-CQJ-1/Suncus murinus	shrew	6100	6465	158.975	FALSE	FALSE	TURE	WOK58401.1 MAG: ORF1ab protein [Wenzhou rodent astrovirus 1]	87	100	Stellavirales	Astroviridae	Astrovirus	RDRP
	Shrew astrovirus BIME1 strain ML2-CQJ-2/Suncus murinus	shrew	6075	3726	92	FALSE	FALSE	TURE	WOK58403.1 MAG: ORF1ab protein, partial [Wenzhou rodent astrovirus 1]	88.4	100	Stellavirales	Astroviridae	Astrovirus	RDRP
Shrew calicivirus BIME1	Shrew calicivirus BIME1 strain ML2-CQJ-1/Suncus murinus	shrew	7205	2136	44.4691	FALSE	FALSE	TURE	BBA54661.1 polyprotein, partial [Sapovirus GVIII/Ishi-Im1-1]	50.2	99.5	Picornavirales	Caliciviridae	Vesivirus	RDRP
	Shrew calicivirus BIME1 strain ML2-CQJ-4/Suncus murinus	shrew	7183	1143	23.8689	FALSE	FALSE	TURE	BBA54661.1 polyprotein, partial [Sapovirus GVIII/Ishi-Im1-1]	50.5	99.5	Picornavirales	Caliciviridae	Vesivirus	RDRP
Shrew chuvirus BIME2	Shrew chuvirus BIME2 strain LS-SCDW-2/Anourosorex squamipes	shrew	11460	5419	70.9293	TRUE	FALSE	TURE	WPR16567.1 MAG: RNA-dependent RNA polymerase [Beetle chuvirus]	39	97.1	Jingchuvirales	Chuviridae	Unclassified	RDRP
Wenzhou rodent chuvirus 1	Wenzhou rodent chuvirus 1 strain ML1-CQJ/Suncus murinus	shrew	6968	2879	61.9762	TRUE	FALSE	FALSE	WNV56441.1 MAG: RNA-dependent RNA polymerase [Wenzhou rodent chuvirus 1]	97.7	100	Jingchuvirales	Chuviridae	Unclassified	RDRP
Shrew scarabeuvirus BIME2	Shrew scarabeuvirus BIME2 strain LC1-CQJ-6/Suncus murinus	shrew	7025	637	13.6014	TRUE	FALSE	TURE	QPL15312.1 RNA-dependent RNA polymerase [Orthopteran chu-related virus OKIAV152]	44.7	98.9	Jingchuvirales	Chuviridae	Scarabeuvirus	RDRP
Mole scarabeuvirus BIME1	Mole scarabeuvirus BIME1 strain FG-GSQY/Uropsilus investigator	mole	7319	49312	1010.63	TRUE	FALSE	TURE	YP_009337089.1 RNA-dependent RNA polymerase [Hubei chuvirus-like virus 3]	39.4	100	Jingchuvirales	Chuviridae	Scarabeuvirus	RDRP
Shrew Morsusvirus BIME1	Shrew Morsusvirus BIME1 strain FG-BWSDS-1/Crocidura dracula	shrew	10904	6626	91.15	TRUE	FALSE	TURE	YP_009177716.1 polymerase [Tacheng Tick Virus 4]	53.86	99	Jingchuvirales	Chuviridae	Morsusvirus	RDRP
Shrew chuvirus BIME1	Shrew chuvirus BIME1 strain YL-SCDW/Anourosorex squamipes	shrew	14337	20224	211.592	TRUE	FALSE	TURE	BDG58447.1 RNA-dependent RNA polymerase [Chuviridae sp.]	38..2	74	Jingchuvirales	Chuviridae	Unclassified	RDRP
Mole chuvirus BIME1	Mole chuvirus BIME1 strain FG-GSQY/Uropsilus investigator	mole	11132	49312	664.463	FALSE	FALSE	TURE	WVT45025.1 RNA-dependent RNA polymerase [Chuvivirus sp.]	40.62	99	Jingchuvirales	Chuviridae	Unclassified	RDRP
Wufeng shrew circovirus 1	Wufeng shrew circovirus 1 strain QJ2-SCDW/Anourosorex squamipes	shrew	1768	156403	13269.5	FALSE	FALSE	FALSE	WPV62078.1 MAG: replication associated protein, partial [Wufeng shrew circovirus 1]	94.7	71.9	Cirlivirales	Circoviridae	Circovirus	replication-associated protein
	Wufeng shrew circovirus 1 strain YS-SCDW/Anourosorex squamipes	shrew	1328	324	36.5964	FALSE	FALSE	FALSE	WPV62078.1 MAG: replication associated protein, partial [Wufeng shrew circovirus 1]	96.2	80.6	Cirlivirales	Circoviridae	Circovirus	replication-associated protein

## Sheet: Supplementary  Table S4
Table S4. Virus species demarcation criteria used in this study.
Virus family	Virus genus	Species demarcation criteria in ICTV	Species demarcation criteria used	Reference
Hantaviridae	Orthohantavirus	Demarcation of species is based upon DivErsity pArtitioning by hieRarchical Clustering (DEmARC) analysis) using concatenated deduced S, M, and L segment expression product sequences (Laenen et al., 2019). Phylogenetic relationships across the genus have been estimated using maximum likelihood trees generated from complete N, GPC and L amino-acid sequences, and for N and GPC amino-acid sequences (…	Rdrp amino acid similarity < 90%	https://ictv.global/report/chapter/hantaviridae/hantaviridae/mammantavirinae/orthohantavirus
Hantaviridae	Unclassified	None	Rdrp amino acid similarity < 90%
Paramyxoviridae	Henipavirus	Species demarcation is now entirely based on the distance in the phylogenic tree based on the comparison of complete L protein amino acid sequences. Since the primary criterion is the tree topology, whether or not a virus belongs to the same species becomes a matter of branch length between the nearest node and the tip of the branch. This length is defined as 0.03 in the trees generated as descri…	ICTV	https://ictv.global/report/chapter/paramyxoviridae/paramyxoviridae/henipavirus
Paramyxoviridae	Jeilongvirus	Species demarcation is now entirely based on the distance in the phylogenic tree based on the comparison of complete large (L) protein amino acid sequences. Since the primary criterion is the tree topology, whether a virus belongs to the same species becomes a matter of branch length between the nearest node and the tip of the branch. This length is defined as 0.03 in the trees generated as descr…	ICTV	https://ictv.global/report/chapter/paramyxoviridae/paramyxoviridae/jeilongvirus
Phenuiviridae	Goukovirus	Less than 95% identity in RdRP amino acid sequence.	ICTV	https://ictv.global/report/chapter/phenuiviridae/phenuiviridae/goukovirus
Phenuiviridae	Phlebovirus	Less than 95% identity in the amino acid sequence of the RdRP	ICTV	https://ictv.global/report/chapter/phenuiviridae/phenuiviridae/phlebovirus
Phenuiviridae	Unclassified	None	Rdrp amino acid similarity < 90%
Flaviviridae	Hepacivirus	> 0.25 amino acid p-distances in a conserved region of NS3 (positions 1,123–1,566 as numbered in the HCV genotype 1a H77 reference sequence AF011751), and > 0.3 in the NS5B region (amino acid positions 2536–2959)	ICTV	https://ictv.global/report/chapter/flaviviridae/flaviviridae/hepacivirus
Flaviviridae	Pegivirus	• Nucleotide and deduced amino acid sequence relatedness. • Antigenic relatedness. • Host of origin.	Rdrp amino acid similarity < 90%	https://ictv.global/report/chapter/flaviviridaeport/flaviviridaeport/flaviviridae/pestivirus
Sedoreoviridae	Rotavirus	Rotaviruses are currently grouped into nine species (Rotavirus A, Rotavirus B, Rotavirus C, Rotavirus D, Rotavirus F, Rotavirus G, Rotavirus H, Rotavirus I and Rotavirus J). Viruses within different species are thought to be unable to reassort their genome segments under normal circumstances, and each species may, therefore represent, a separate gene pool. In addition to the other general criteri…	Rdrp amino acid similarity < 90%	https://ictv.global/report/chapter/sedoreoviridae/sedoreoviridae/rotavirus
Sedoreoviridae	Orbivirus	• High levels of serological cross reaction using either polyclonal sera or monoclonal antibodies against conserved antigens such as VP7. For example, in competition ELISA at a test serum dilution of 1/5, a positive serum will show >50% inhibition of color formation, while a negative-control serum, or a serum that is specific for a different species, will normally produce <25% inhibition of color…	ICTV	https://ictv.global/report/chapter/sedoreoviridae/sedoreoviridae/orbivirus
Orthomyxoviridae	Thogotovirus	None	Rdrp amino acid similarity < 90%
Orthomyxoviridae	Unclassified	None	Rdrp amino acid similarity < 90%
Circoviridae	Circovirus	The species demarcation threshold is 80% genome-wide nucleotide sequence identity based on the distribution of pairwise identities	Rdrp amino acid similarity < 90%	https://ictv.global/report/chapter/circoviridae/circoviridae/circovirus
Caliciviridae	Vesivirus	Membership of a Vesivirus species is based on phylogenetic differences, subtle variation in genome structure and host range.	Rdrp amino acid similarity < 90%	https://ictv.global/report/chapter/caliciviridae/caliciviridae/vesivirus
Chuviridae	Scarabeuvirus	Members of different species have amino-acid identities of complete L sequences of <90%	ICTV	https://ictv.global/report/chapter/chuviridae/chuviridae/scarabeuvirus
Chuviridae	Morsusvirus	New morsusvirus species should be established when the amino-acid identities of their complete L sequences are <90% compared to other viruses in the genus	ICTV	https://ictv.global/report/chapter/chuviridae/chuviridae/morsusvirus
Chuviridae	Chuvivirus	Members of different species have amino-acid identities of complete L sequences of <90%.	ICTV	https://ictv.global/report/chapter/chuviridae/chuviridae/chuvivirus
Chuviridae	Unclassified	None	Rdrp amino acid similarity < 90%
Astroviridae	Mamastrovirus	The current mamastrovirus species are based on the hosts from which they were isolated. As such the species do not correspond to genetic phylogenies.	Rdrp amino acid similarity < 90%	https://ictv.global/report_9th/RNApos/Astroviridae
Astroviridae	Unclassified	None	Rdrp amino acid similarity < 90%
Rhabdoviridae	Unclassified	None	Rdrp amino acid similarity < 90%
Rhabdoviridae	Tupavirus	Viruses assigned to different species within the genus Tupavirus have several of the following characteristics: A) minimum amino acid sequence divergence of 5% in the N proteins; B) minimum amino acid sequence divergence of 10% in the L proteins; C) minimum amino acid sequence divergence of 15% in the G proteins; D) significant differences in genome organisation as evidenced by numbers and locati…	ICTV	https://ictv.global/report/chapter/rhabdoviridae/rhabdoviridae/tupavirus
Rhabdoviridae	Ohlsrhavirus	Viruses assigned to different species within the genus Ohlsrhavirus have several of the following characteristics: A) minimum amino acid sequence divergence of 10% in the N proteins; B) minimum amino acid sequence divergence of 10% in the L proteins; C) minimum amino acid sequence divergence of 15% in the G proteins; D) significant differences in genome organisation as evidenced by numbers and lo…	ICTV	https://ictv.global/report/chapter/rhabdoviridae/rhabdoviridae/ohlsrhavirus
Rhabdoviridae	Sigmavirus	Viruses assigned to different species within the genus Sigmavirus have one or both of the following characteristics: A) minimum amino acid sequence divergence of 20% in the L protein; and B) occupy different ecological niches as evidenced by differences in hosts.	ICTV	https://ictv.global/report/chapter/rhabdoviridae/rhabdoviridae/sigmavirus
Rhabdoviridae	Caligrhavirus	Viruses assigned to different species within the genus Sigmavirus have one or both of the following characteristics: A) minimum amino acid sequence divergence of 20% in the L protein; and B) occupy different ecological niches as evidenced by differences in hosts.	ICTV	https://ictv.global/report/chapter/rhabdoviridae/rhabdoviridae/sigmavirus
